# Supplementary material for: Effects of Climate, Sun Exposure, and Dietary Intake on Vitamin D Concentrations in Pregnant Women: A Population-Based Study
Source: Nutrients. 2023 Feb 27;15(5):1182. doi: 10.3390/nu15051182 (PMC10005797; doi:10.3390/nu15051182)
Supplement: Supplementary file 1 [file nutrients-15-01182-s001.zip]

Archive with 1 entries (1 files):
- nutrients-2224259-supplementary.pdf
